# Supplementary material for: Data on the proliferation and differentiation of C2C12 myoblast treated with branched-chain ketoacid dehydrogenase kinase inhibitor
Source: Data Brief. 2020 May 26;31:105766. doi: 10.1016/j.dib.2020.105766 (PMC7276516; doi:10.1016/j.dib.2020.105766)
Supplement: Supplementary file 1 [file mmc1.xml]

<?xml version="1.0" encoding="utf-8" standalone="no"?>
<data>
  <datasets>
    <author>ysato@cc.utsunomiya-u.ac.jp;yskst5419@yahoo.co.jp</author>
    <type>0</type>
    <dataset>
      <value>4</value>
      <reason>Data will be made available on request</reason>
      <comments />
    </dataset>
  </datasets>
</data>
